# Supplementary material for: Combined Analysis of Grade Differences in Lapsang Souchong Black Tea Using Sensory Evaluation, Electronic Nose, and HS-SPME-GC-MS, Based on Chinese National Standards
Source: Foods. 2024 Oct 28;13(21):3433. doi: 10.3390/foods13213433 (PMC11545444; doi:10.3390/foods13213433)
Supplement: Supplementary file 1 [file foods-13-03433-s001.zip]

Archive with 1 entries (1 files):
- foods-3262667-supplementary.pdf
